# Supplementary material for: Fine Structure of Plasmodesmata-Associated Membrane Bodies Formed by Viral Movement Protein
Source: Plants (Basel). 2023 Dec 7;12(24):4100. doi: 10.3390/plants12244100 (PMC10747570; doi:10.3390/plants12244100)
Supplement: Supplementary file 1 [file plants-12-04100-s001.zip]

Archive with 1 entries (1 files):
- plants-2715673-supplementary.pdf
